# Supplementary material for: Fetal Bowel Abnormalities Suspected by Ultrasonography in Microvillus Inclusion Disease: Prevalence and Clinical Significance
Source: J Clin Med. 2022 Jul 26;11(15):4331. doi: 10.3390/jcm11154331 (PMC9332086; doi:10.3390/jcm11154331)
Supplement: Supplementary file 1 [file jcm-11-04331-s001.zip]

Archive with 1 entries (1 files):
- jcm-1723661-supplementary.pdf
